# Supplementary material for: Hypophosphatemia as a Potential Class Effect of Histone Deacetylase Inhibitors: Evidence from Disproportionality Analysis and Mendelian Randomization Analysis of Drug Targets
Source: Pharmaceuticals (Basel). 2026 Apr 28;19(5):689. doi: 10.3390/ph19050689 (PMC13209236; doi:10.3390/ph19050689)
Supplement: Supplementary file 1 [file pharmaceuticals-19-00689-s001.zip]

Archive with 5 entries (5 files):
- Figure S1.tif
- Table S1. Detailed list of drug names used for searching.pdf
- Table S2. The informations for finally enrolled SNPs.pdf
- Table S3.pdf
- Table S4.pdf
